# Supplementary material for: Soil bacterial populations are shaped by recombination and gene-specific selection across a grassland meadow
Source: ISME J. 2020 Apr 23;14(7):1834–46. doi: 10.1038/s41396-020-0655-x (PMC7305173; doi:10.1038/s41396-020-0655-x)
Supplement: Supplementary file 12 — Supplementary Tables S1-S6 [file 41396_2020_655_MOESM12_ESM.xlsx]

## Sheet: Supplementary Table 1 - Genome Statistics
genome (representative in bold)	cluster	representative name	completeness	contamination	length	N50
14_1009_02_40cm_Gemmatimonadetes_3811_69_15	338_2	Gemmatimonadetes_ANG_3684	98.9	4.6	3741308	54450
14_0929_05_30cm_Gemmatimonadetes_3220_69_18	338_2	Gemmatimonadetes_ANG_3684	98.9	3.3	3668726	47882
14_0927_02_40cm_Gemmatimonadetes_2046_69_12	338_2	Gemmatimonadetes_ANG_3684	98.9	2.2	3677857	46659
14_1009_05_30cm_Gemmatimonadetes_4171_69_21	337_2	Gemmatimonadetes_ANG_4339	98.9	4.95	4028469	38806
14_0927_09_20cm_Bacteria_6022_65_9	285_1	Dormibacteraeota_ANG_750	98.87	4.25	3288169	27231
14_0927_05_40cm_Gemmatimonadetes_2341_69_11	337_2	Gemmatimonadetes_ANG_4339	98.84	5.75	4226403	22322
14_0927_02_40cm_Gemmatimonadetes_2043_69_11	337_2	Gemmatimonadetes_ANG_4339	98.8	7.96	4060990	30170
14_1009_12_40cm_Bacteria_8679_54_13	201_1	Verrucomicrobia_ANG_7383	98.65	7.6	3753442	27907
14_1009_09_40cm_Bacteria_8206_55_9	209_1	Verrucomicrobia_ANG_6527	98.42	1.62	3152497	37326
14_0919_12_20cm_Bacteria_1769_55_13	189_2	Verrucomicrobia_ANG_6721	97.89	3.55	2859401	16156
14_0903_12_20cm_Gemmatimonadetes_892_68_8	345_1	Gemmatimonadetes_ANG_2150	97.8	4.52	3453965	64275
14_0903_09_30cm_Gemmatimonadetes_690_69_10	338_2	Gemmatimonadetes_ANG_3684	97.8	9.99	3889988	25887
14_1009_05_40cm_Gemmatimonadetes_4371_69_13	338_2	Gemmatimonadetes_ANG_3684	97.8	4.4	3770973	48284
14_0903_16_30cm_Bacteria_5517_69_12	337_2	Gemmatimonadetes_ANG_4339	97.8	7.14	4431875	21456
14_1009_02_40cm_Bacteria_3810_69_14	337_2	Gemmatimonadetes_ANG_4339	97.74	4.5	4432757	40383
14_0927_05_20cm_Gemmatimonadetes_2150_69_20	345_1	Gemmatimonadetes_ANG_2150	97.7	3.85	3359616	27936
14_0927_05_20cm_Gemmatimonadetes_2150_69_20	345_1	Gemmatimonadetes_ANG_2150	97.7	3.85	3359616	27936
14_0919_05_20cm_Bacteria_1539_69_7	337_2	Gemmatimonadetes_ANG_4339	97.7	4.85	4318979	46522
14_0903_02_30cm_Gemmatimonadetes_182_69_11	338_2	Gemmatimonadetes_ANG_3684	97.67	8.92	3624208	45044
14_1009_12_40cm_Gemmatimonadetes_8690_69_12	338_2	Gemmatimonadetes_ANG_3684	97.6	3.3	3744722	42699
14_0929_02_40cm_Gemmatimonadetes_2813_69_13	337_2	Gemmatimonadetes_ANG_4339	97.5	3.3	3987516	27751
14_0903_05_30cm_Bacteria_4559_69_21	337_2	Gemmatimonadetes_ANG_4339	97.4	4.4	4337614	17603
14_0903_16_30cm_Bacteria_5561_55_9	209_1	Verrucomicrobia_ANG_6527	97.3	4.05	3134697	26531
14_0929_12_40cm_Bacteria_7540_55_11	209_1	Verrucomicrobia_ANG_6527	97.3	3.15	3090450	35436
14_0903_12_20cm_Bacteria_887_54_12	201_1	Verrucomicrobia_ANG_7383	97.3	7.43	3735743	22310
14_0903_12_30cm_Bacteria_1068_54_17	201_1	Verrucomicrobia_ANG_7383	97.3	5.07	3467305	21039
14_0903_09_30cm_Bacteria_682_54_8	201_1	Verrucomicrobia_ANG_7383	97.3	4.05	3608261	19076
14_0903_13_40cm_Gemmatimonadetes_1356_69_15	338_2	Gemmatimonadetes_ANG_3684	97.25	4.4	3761833	47844
14_1009_09_30cm_Gemmatimonadetes_7947_69_16	338_2	Gemmatimonadetes_ANG_3684	97.25	3.4	3623991	46966
14_0903_16_30cm_Gemmatimonadetes_5553_69_19	338_2	Gemmatimonadetes_ANG_3684	97.25	3.3	3834205	47991
14_0903_13_40cm_Bacteria_1345_68_16	337_2	Gemmatimonadetes_ANG_4339	97.25	5.49	4736758	19033
14_0929_05_40cm_Gemmatimonadetes_3398_69_20	337_2	Gemmatimonadetes_ANG_4339	97.25	3.3	3677347	21819
14_0929_09_30cm_Deltaproteobacteria_6835_55_11	171_1	Deltaproteobacteria_ANG_2457	97.24	4.73	6271856	15521
14_0919_12_20cm_Deltaproteobacteria_1759_55_7	171_1	Deltaproteobacteria_ANG_2457	97.24	3.87	6355267	17061
14_0929_12_40cm_Deltaproteobacteria_7519_55_8	171_1	Deltaproteobacteria_ANG_2457	97.24	3.23	6782456	25078
14_1009_12_40cm_Bacteria_8675_66_16	285_1	Dormibacteraeota_ANG_750	97.22	4.63	2874644	14499
14_0903_16_40cm_Bacteria_5673_68_24	337_2	Gemmatimonadetes_ANG_4339	97.19	4.95	4560469	13855
14_0903_05_30cm_Gemmatimonadetes_4552_69_12	338_2	Gemmatimonadetes_ANG_3684	97.15	4.95	3628273	55154
14_0929_09_40cm_Bacteria_7006_68_10	148_1	Chloroflexi_ANG_2135	97.03	3.47	3065347	44776
14_1009_05_40cm_Bacteria_4350_68_12	148_1	Chloroflexi_ANG_2135	97.03	2.97	3124535	44194
14_1009_12_20cm_Bacteria_8344_67_9	148_1	Chloroflexi_ANG_2135	97.03	2.97	3150098	44186
14_0927_09_20cm_Bacteria_6028_68_11	148_1	Chloroflexi_ANG_2135	97.03	1.49	3187266	30949
14_1009_16_30cm_Bacteria_9608_68_32	148_1	Chloroflexi_ANG_2135	97.03	0.99	2819420	15774
14_0903_16_30cm_Bacteria_5518_68_8	148_1	Chloroflexi_ANG_2135	97.03	0.5	2861953	37410
14_0927_05_20cm_Bacteria_2135_68_10	148_1	Chloroflexi_ANG_2135	97.03	0	2993566	48996
14_0927_05_20cm_Bacteria_2135_68_10	148_1	Chloroflexi_ANG_2135	97.03	0	2993566	48996
14_1009_12_30cm_Bacteria_8486_68_13	148_1	Chloroflexi_ANG_2135	97.03	0	3035235	45562
14_0927_12_40cm_Gemmatimonadetes_6526_69_14	338_2	Gemmatimonadetes_ANG_3684	96.75	4.4	3652434	47105
14_1009_09_20cm_Gemmatimonadetes_7738_69_13	345_1	Gemmatimonadetes_ANG_2150	96.7	4.51	3326791	38798
14_0927_09_20cm_Gemmatimonadetes_6024_69_11	345_1	Gemmatimonadetes_ANG_2150	96.7	4.4	3313685	55603
14_0929_02_40cm_Gemmatimonadetes_2804_70_31	340_2	Gemmatimonadetes_ANG_3800	96.7	3.35	3428886	34301
14_1009_05_40cm_Gemmatimonadetes_4349_70_13	340_2	Gemmatimonadetes_ANG_3800	96.7	3.3	3308878	64310
14_0927_02_40cm_Gemmatimonadetes_2034_70_13	340_2	Gemmatimonadetes_ANG_3800	96.7	2.2	3351941	62088
14_0903_05_40cm_Gemmatimonadetes_468_70_18	340_2	Gemmatimonadetes_ANG_3800	96.7	1.1	3284542	67102
14_0929_02_30cm_Gemmatimonadetes_2606_70_14	340_2	Gemmatimonadetes_ANG_3800	96.7	1.1	3223846	74431
14_0929_05_40cm_Gemmatimonadetes_3392_70_18	340_2	Gemmatimonadetes_ANG_3800	96.7	1.1	3301504	26498
14_1009_16_30cm_Gemmatimonadetes_9634_70_10	340_2	Gemmatimonadetes_ANG_3800	96.7	1.1	3245246	35890
14_1009_02_40cm_Gemmatimonadetes_3800_70_27	340_2	Gemmatimonadetes_ANG_3800	96.7	0.55	3317762	41967
14_1009_02_40cm_Gemmatimonadetes_3800_70_27	340_2	Gemmatimonadetes_ANG_3800	96.7	0.55	3317762	41967
14_0927_02_40cm_Gemmatimonadetes_2035_70_10	353_3	Gemmatimonadetes_ANG_3801	96.7	2.2	3158461	64509
14_0929_02_40cm_Bacteria_2796_69_23	353_3	Gemmatimonadetes_ANG_3801	96.7	1.4	3473054	19369
14_1009_02_40cm_Gemmatimonadetes_3801_70_15	353_3	Gemmatimonadetes_ANG_3801	96.7	1.1	3098416	69558
14_1009_02_40cm_Gemmatimonadetes_3801_70_15	353_3	Gemmatimonadetes_ANG_3801	96.7	1.1	3098416	69558
14_0929_09_20cm_Bacteria_6721_56_10	189_2	Verrucomicrobia_ANG_6721	96.62	2.7	2805560	20824
14_0929_09_20cm_Bacteria_6721_56_10	189_2	Verrucomicrobia_ANG_6721	96.62	2.7	2805560	20824
14_0927_12_40cm_Deltaproteobacteria_6521_55_10	171_1	Deltaproteobacteria_ANG_2457	96.59	7.1	6769795	27291
14_1009_09_30cm_Deltaproteobacteria_7955_55_8	171_1	Deltaproteobacteria_ANG_2457	96.59	7.1	6832354	18859
14_0929_02_40cm_Deltaproteobacteria_2806_55_11	171_1	Deltaproteobacteria_ANG_2457	96.59	3.55	7145674	15757
14_1009_09_40cm_Deltaproteobacteria_8178_55_9	171_1	Deltaproteobacteria_ANG_2457	96.59	3.23	7059152	27393
14_0919_02_20cm_Deltaproteobacteria_5887_55_8	171_1	Deltaproteobacteria_ANG_2457	96.59	3.06	6310401	17558
14_0927_02_40cm_Deltaproteobacteria_2047_55_8	171_1	Deltaproteobacteria_ANG_2457	96.59	2.62	6691665	19805
14_0927_12_40cm_Bacteria_6527_55_8	209_1	Verrucomicrobia_ANG_6527	96.59	1.08	2915259	20926
14_0927_12_40cm_Bacteria_6527_55_8	209_1	Verrucomicrobia_ANG_6527	96.59	1.08	2915259	20926
14_0929_09_30cm_Bacteria_6826_68_11	148_1	Chloroflexi_ANG_2135	96.53	8.36	3198151	38336
14_0929_05_30cm_Bacteria_10574_68_11	148_1	Chloroflexi_ANG_2135	96.53	0.11	2933132	41802
14_0929_09_40cm_Bacteria_7002_54_13	201_1	Verrucomicrobia_ANG_7383	96.45	3.83	3681659	24869
14_0927_09_40cm_Gemmatimonadetes_6193_69_15	338_2	Gemmatimonadetes_ANG_3684	96.44	2.2	3674752	40371
14_0929_02_30cm_Bacteria_2642_69_15	337_2	Gemmatimonadetes_ANG_4339	96.34	7.06	4460471	37204
14_1009_05_40cm_Bacteria_4369_55_7	209_1	Verrucomicrobia_ANG_6527	96.28	3.75	2802426	14659
14_0903_13_40cm_Deltaproteobacteria_1347_55_9	171_1	Deltaproteobacteria_ANG_2457	96.27	5.48	7015210	12859
14_1009_12_30cm_Bacteria_8506_66_12	285_1	Dormibacteraeota_ANG_750	96.21	5.56	2888871	11786
14_0903_05_40cm_Gemmatimonadetes_506_69_12	338_2	Gemmatimonadetes_ANG_3684	96.15	6.14	3910365	52636
14_0929_02_40cm_Gemmatimonadetes_2818_69_14	338_2	Gemmatimonadetes_ANG_3684	96.15	4.5	3553666	43487
14_0919_12_20cm_Gemmatimonadetes_1757_69_20	338_2	Gemmatimonadetes_ANG_3684	96.15	2.7	3265611	46408
14_0903_05_40cm_Bacteria_478_68_20	337_2	Gemmatimonadetes_ANG_4339	96.15	4.4	4727539	12154
14_0929_12_20cm_Bacteria_7169_68_15	148_1	Chloroflexi_ANG_2135	96.04	3.52	3125098	27030
14_1009_16_40cm_Bacteria_10035_68_38	148_1	Chloroflexi_ANG_2135	96.04	2.97	2796218	14164
14_1009_05_30cm_Bacteria_4162_68_10	148_1	Chloroflexi_ANG_2135	96.04	2.18	3085318	33873
14_0919_12_20cm_Bacteria_1756_68_8	148_1	Chloroflexi_ANG_2135	96.04	2.09	2932032	35767
14_1009_13_30cm_Bacteria_9077_67_18	148_1	Chloroflexi_ANG_2135	96.04	2.09	3050116	31107
14_1009_13_40cm_Bacteria_9308_68_8	148_1	Chloroflexi_ANG_2135	96.04	1.98	3023806	49250
14_1009_12_40cm_Bacteria_8678_68_15	148_1	Chloroflexi_ANG_2135	96.04	0.99	3057672	32009
14_0903_02_20cm_Proteobacteria_54_67_14	451_3	Gammaproteobacteria_ANG_884	95.99	2.52	4227238	45538
14_0929_05_40cm_Bacteria_3411_55_9	209_1	Verrucomicrobia_ANG_6527	95.95	5.63	2889073	15495
14_0927_02_40cm_Bacteria_2065_55_7	209_1	Verrucomicrobia_ANG_6527	95.95	1.57	2779005	11780
14_0927_05_20cm_Deltaproteobacteria_2164_55_12	171_1	Deltaproteobacteria_ANG_2457	95.94	8.98	6568510	7997
14_0903_09_40cm_Deltaproteobacteria_739_55_8	171_1	Deltaproteobacteria_ANG_2457	95.94	6.94	5626649	12801
14_0927_05_40cm_Deltaproteobacteria_2322_55_12	171_1	Deltaproteobacteria_ANG_2457	95.94	5.22	6756250	9561
14_0927_09_20cm_Deltaproteobacteria_6042_55_10	171_1	Deltaproteobacteria_ANG_2457	95.94	3.26	4984191	13697
14_0903_12_20cm_Bacteria_897_66_9	285_1	Dormibacteraeota_ANG_750	95.83	5.36	2843925	18811
14_1009_12_40cm_Deltaproteobacteria_8707_55_11	171_1	Deltaproteobacteria_ANG_2457	95.78	6.15	6538949	19005
14_0903_16_40cm_Bacteria_5662_57_16	75_1	Acidobacteria_ANG_477	95.73	4.27	6594581	58910
14_0903_13_40cm_Bacteria_1338_57_12	75_1	Acidobacteria_ANG_477	95.73	2.99	6361544	59340
14_0929_02_30cm_Bacteria_10545_57_15	75_1	Acidobacteria_ANG_477	95.73	2.64	5863958	64507
14_0903_02_30cm_Acidobacteria_170_57_8	75_1	Acidobacteria_ANG_477	95.73	2.56	5494021	50209
14_1009_16_30cm_Acidobacteria_9604_57_26	75_1	Acidobacteria_ANG_477	95.73	1.71	5745735	53073
14_0929_12_20cm_Proteobacteria_7163_67_18	451_3	Gammaproteobacteria_ANG_884	95.65	5.95	4307948	68599
14_0903_12_20cm_Proteobacteria_884_68_14	451_3	Gammaproteobacteria_ANG_884	95.65	2.11	3619965	89291
14_0903_12_20cm_Proteobacteria_884_68_14	451_3	Gammaproteobacteria_ANG_884	95.65	2.11	3619965	89291
14_1009_12_30cm_Gemmatimonadetes_8498_69_10	338_2	Gemmatimonadetes_ANG_3684	95.62	4.4	3671577	35479
14_0929_12_30cm_Gemmatimonadetes_7380_69_12	338_2	Gemmatimonadetes_ANG_3684	95.6	8.34	3756572	39090
14_0929_02_30cm_Gemmatimonadetes_2614_70_12	353_3	Gemmatimonadetes_ANG_3801	95.6	1.16	2875395	77588
14_1009_09_30cm_Bacteria_10575_68_14	148_1	Chloroflexi_ANG_2135	95.54	0	2894413	39410
14_0929_12_20cm_Bacteria_7170_58_19	80_1	Acidobacteria_ANG_10556	95.51	7.69	10607138	46988
14_0903_09_40cm_Bacteria_738_58_32	80_1	Acidobacteria_ANG_10556	95.51	6.41	9907196	42833
14_0919_12_20cm_Bacteria_1755_58_19	80_1	Acidobacteria_ANG_10556	95.51	5.98	9200134	63313
14_0903_05_40cm_Bacteria_472_58_11	80_1	Acidobacteria_ANG_10556	95.51	5.56	9243136	76636
14_0929_09_30cm_Bacteria_6830_58_29	80_1	Acidobacteria_ANG_10556	95.51	5.56	9600038	58518
14_0929_09_40cm_Bacteria_6999_58_21	80_1	Acidobacteria_ANG_10556	95.51	5.56	8869180	71438
14_0929_12_40cm_Bacteria_7517_58_11	80_1	Acidobacteria_ANG_10556	95.51	5.56	8786746	67443
14_1009_02_40cm_Bacteria_3804_58_11	80_1	Acidobacteria_ANG_10556	95.51	5.13	8435734	43754
14_0903_16_30cm_Bacteria_5515_58_19	80_1	Acidobacteria_ANG_10556	95.51	4.7	8782794	72084
14_0903_16_40cm_Bacteria_5668_58_16	80_1	Acidobacteria_ANG_10556	95.51	4.7	8814118	74890
14_0929_05_30cm_Bacteria_10554_58_19	80_1	Acidobacteria_ANG_10556	95.51	4.7	8297474	74247
14_0903_13_40cm_Bacteria_1344_58_21	80_1	Acidobacteria_ANG_10556	95.51	3.85	9164561	52636
14_0903_13_20cm_Bacteria_1195_58_15	80_1	Acidobacteria_ANG_10556	95.51	3.42	8671895	79178
14_0903_05_30cm_Bacteria_10543_58_12	80_1	Acidobacteria_ANG_10556	95.51	2.99	8838478	77222
14_1009_16_30cm_Bacteria_10556_58_16	80_1	Acidobacteria_ANG_10556	95.51	2.56	7944736	72651
14_1009_16_30cm_Bacteria_10556_58_16	80_1	Acidobacteria_ANG_10556	95.51	2.56	7944736	72651
14_0929_05_30cm_Gemmatimonadetes_3207_70_14	353_3	Gemmatimonadetes_ANG_3801	95.5	1.53	2941767	35090
14_0919_05_20cm_Gemmatimonadetes_1525_68_8	345_1	Gemmatimonadetes_ANG_2150	95.48	4.78	3390225	26608
14_1009_13_40cm_Bacteria_9298_58_14	80_1	Acidobacteria_ANG_10556	95.46	4.32	8882180	71369
14_1009_16_20cm_Deltaproteobacteria_9480_55_7	171_1	Deltaproteobacteria_ANG_2457	95.41	6.13	6236195	11908
14_0929_02_30cm_Bacteria_2618_58_10	80_1	Acidobacteria_ANG_10556	95.39	5.56	8604337	48008
14_0903_09_40cm_Bacteria_759_54_21	201_1	Verrucomicrobia_ANG_7383	95.38	4.05	3549938	15927
14_0927_05_20cm_Bacteria_2136_58_9	80_1	Acidobacteria_ANG_10556	95.37	2.99	8039351	30305
14_0903_16_30cm_Acidobacteria_5523_57_10	75_1	Acidobacteria_ANG_477	95.37	4.7	5917200	54179
14_0927_12_40cm_Bacteria_6528_66_10	285_1	Dormibacteraeota_ANG_750	95.37	3.7	3148618	16787
14_1009_05_30cm_Acidobacteria_4160_57_11	75_1	Acidobacteria_ANG_477	95.3	1.71	5360981	85574
14_0929_09_40cm_Deltaproteobacteria_7001_55_14	171_1	Deltaproteobacteria_ANG_2457	95.3	5.7	5553564	14808
14_0903_09_20cm_Proteobacteria_630_68_11	450_1	Gammaproteobacteria_ANG_56	95.28	4.02	3953419	56108
14_0927_05_20cm_Gemmatimonadetes_2176_69_10	338_2	Gemmatimonadetes_ANG_3684	95.22	3.11	3881758	26550
14_1009_09_30cm_Proteobacteria_7938_67_14	450_1	Gammaproteobacteria_ANG_56	95.17	4.28	4374320	21502
14_0919_12_20cm_Bacteria_1763_66_11	285_1	Dormibacteraeota_ANG_750	95.13	6.98	3228568	9797
14_1009_12_20cm_Proteobacteria_8339_67_9	451_3	Gammaproteobacteria_ANG_884	95.11	2.6	3815915	77904
14_0929_12_30cm_Bacteria_7372_58_14	80_1	Acidobacteria_ANG_10556	95.09	5.13	9075709	71979
14_0929_12_30cm_Bacteria_7383_54_8	201_1	Verrucomicrobia_ANG_7383	95.06	2.78	3182575	15186
14_0929_12_30cm_Bacteria_7383_54_8	201_1	Verrucomicrobia_ANG_7383	95.06	2.78	3182575	15186
14_1009_13_20cm_Bacteria_8943_68_8	148_1	Chloroflexi_ANG_2135	95.05	1.98	2964799	42101
14_0903_09_40cm_Gemmatimonadetes_748_69_19	338_2	Gemmatimonadetes_ANG_3684	95.05	5.69	3957128	31908
14_0903_16_40cm_Gemmatimonadetes_5696_69_21	338_2	Gemmatimonadetes_ANG_3684	95.05	5.49	3910721	42609
14_1009_13_30cm_Gemmatimonadetes_9101_69_21	338_2	Gemmatimonadetes_ANG_3684	95.05	3.3	3760825	46996
14_0903_12_30cm_Gemmatimonadetes_1048_69_20	338_2	Gemmatimonadetes_ANG_3684	95.05	2.85	3635525	39508
14_1009_09_20cm_Bacteria_7711_54_15	201_1	Verrucomicrobia_ANG_7383	94.93	4.39	3312345	26071
14_0903_09_30cm_Bacteria_680_58_11	80_1	Acidobacteria_ANG_10556	94.87	3.85	8872263	72298
14_0929_02_40cm_Bacteria_2795_57_17	75_1	Acidobacteria_ANG_477	94.87	6.2	6646552	59813
14_1009_13_40cm_Acidobacteria_9299_57_10	75_1	Acidobacteria_ANG_477	94.87	3.47	6115377	53425
14_0929_05_40cm_Acidobacteria_3391_57_12	75_1	Acidobacteria_ANG_477	94.87	1.71	5419395	75253
14_1009_02_40cm_Acidobacteria_3799_57_15	75_1	Acidobacteria_ANG_477	94.87	1.71	5375064	87874
14_0903_05_40cm_Acidobacteria_477_57_13	75_1	Acidobacteria_ANG_477	94.87	0.85	5473360	85080
14_0903_05_40cm_Acidobacteria_477_57_13	75_1	Acidobacteria_ANG_477	94.87	0.85	5473360	85080
14_0903_13_40cm_Gemmatimonadetes_1340_69_14	340_2	Gemmatimonadetes_ANG_3800	94.83	1.9	3557831	33106
14_0927_09_40cm_Bacteria_6158_68_8	148_1	Chloroflexi_ANG_2135	94.8	0.99	3060564	41611
14_0927_09_20cm_Gemmatimonadetes_6044_69_9	338_2	Gemmatimonadetes_ANG_3684	94.8	9.44	3734656	23369
14_1009_16_20cm_Gemmatimonadetes_9473_69_12	345_1	Gemmatimonadetes_ANG_2150	94.77	9.34	3454499	11331
14_0903_02_30cm_Proteobacteria_161_68_9	450_1	Gammaproteobacteria_ANG_56	94.69	3.65	4136040	51716
14_0927_09_40cm_Bacteria_6169_58_25	80_1	Acidobacteria_ANG_10556	94.66	5.56	9782586	54549
14_0903_12_30cm_Bacteria_1052_58_17	80_1	Acidobacteria_ANG_10556	94.66	5.13	8962257	70942
14_0903_05_30cm_Deltaproteobacteria_4564_55_10	171_1	Deltaproteobacteria_ANG_2457	94.65	3.87	4739455	15025
14_0903_02_30cm_Deltaproteobacteria_160_55_7	171_1	Deltaproteobacteria_ANG_2457	94.65	2.58	6534788	17518
14_0929_02_20cm_Deltaproteobacteria_2457_55_9	171_1	Deltaproteobacteria_ANG_2457	94.65	1.94	6687903	19228
14_0929_02_20cm_Deltaproteobacteria_2457_55_9	171_1	Deltaproteobacteria_ANG_2457	94.65	1.94	6687903	19228
14_1009_09_30cm_Bacteria_7949_55_22	201_1	Verrucomicrobia_ANG_7383	94.59	6.37	3064340	18677
14_0929_09_30cm_Proteobacteria_6825_67_11	451_3	Gammaproteobacteria_ANG_884	94.57	2.29	3916532	50117
14_0927_12_20cm_Gemmatimonadetes_6368_69_24	345_1	Gemmatimonadetes_ANG_2150	94.51	6.17	3173035	14335
14_0929_05_30cm_Gemmatimonadetes_3177_70_11	340_2	Gemmatimonadetes_ANG_3800	94.51	1.1	3299414	80089
14_0929_05_30cm_Gemmatimonadetes_3210_69_38	337_2	Gemmatimonadetes_ANG_4339	94.51	7.14	3565671	13601
14_0929_05_30cm_Proteobacteria_3173_68_9	451_3	Gammaproteobacteria_ANG_884	94.48	5.27	3821697	24119
14_1009_05_20cm_Bacteria_4025_55_9	189_2	Verrucomicrobia_ANG_6721	94.48	5.89	2599486	11016
14_0927_12_40cm_Bacteria_6512_58_8	80_1	Acidobacteria_ANG_10556	94.47	6.7	8357627	20947
14_0903_16_30cm_Armatimonadetes_5543_65_20	133_1	ANGP1_ANG_6837	94.44	5	2963759	20192
14_0927_09_40cm_Armatimonadetes_6164_65_12	133_1	ANGP1_ANG_6837	94.44	4.07	2825803	18598
14_0929_09_30cm_Proteobacteria_6836_67_22	450_1	Gammaproteobacteria_ANG_56	94.44	5.35	4459360	14767
14_1009_05_20cm_Bacteria_3986_68_7	148_1	Chloroflexi_ANG_2135	94.42	0.99	2869843	34534
14_0903_12_30cm_Bacteria_1051_68_9	148_1	Chloroflexi_ANG_2135	94.42	0	2936747	59251
14_1009_02_30cm_Bacteria_3686_58_8	80_1	Acidobacteria_ANG_10556	94.38	4.7	8228724	21092
14_0927_02_20cm_Proteobacteria_1912_67_13	451_3	Gammaproteobacteria_ANG_884	94.38	9.2	4304338	19269
14_0927_12_20cm_Proteobacteria_6333_67_22	451_3	Gammaproteobacteria_ANG_884	94.38	4.4	4296460	38972
14_0919_12_20cm_Proteobacteria_1750_67_15	451_3	Gammaproteobacteria_ANG_884	94.38	3.41	4119811	52097
14_0929_02_30cm_Deltaproteobacteria_2619_55_15	171_1	Deltaproteobacteria_ANG_2457	94.33	2.6	5013526	17204
14_0903_09_40cm_Bacteria_750_66_8	285_1	Dormibacteraeota_ANG_750	94.32	1.85	2943230	13762
14_0903_09_40cm_Bacteria_750_66_8	285_1	Dormibacteraeota_ANG_750	94.32	1.85	2943230	13762
14_0903_16_40cm_Gemmatimonadetes_5680_70_15	340_2	Gemmatimonadetes_ANG_3800	94.31	3.4	3229676	20372
14_1009_02_40cm_Bacteria_3851_54_12	201_2	Verrucomicrobia_ANG_4402	94.26	9.68	3494547	13460
14_0919_02_20cm_Proteobacteria_5895_67_15	451_3	Gammaproteobacteria_ANG_884	94.25	5.73	4019402	17651
14_0919_12_20cm_Gemmatimonadetes_1767_68_20	345_1	Gemmatimonadetes_ANG_2150	94.24	4.6	3356358	11855
14_0903_13_40cm_Proteobacteria_1341_67_10	450_1	Gammaproteobacteria_ANG_56	94.14	4.89	4289965	12769
14_0903_05_20cm_Proteobacteria_378_68_9	450_1	Gammaproteobacteria_ANG_56	94.11	4.24	3765200	37554
14_1009_12_30cm_Bacteria_8529_54_15	201_1	Verrucomicrobia_ANG_7383	94.09	3.04	2781498	30152
14_0929_12_40cm_Bacteria_7527_54_12	201_1	Verrucomicrobia_ANG_7383	94.05	4.62	3159036	24184
14_0903_09_40cm_Bacteria_747_57_10	75_1	Acidobacteria_ANG_477	94.02	2.67	5979903	44266
14_0929_02_20cm_Proteobacteria_2453_68_18	450_1	Gammaproteobacteria_ANG_56	94.02	2.94	3814808	47310
14_0927_09_40cm_Deltaproteobacteria_6173_55_13	171_1	Deltaproteobacteria_ANG_2457	94.01	4.84	7038759	11461
14_1009_13_20cm_Bacteria_8942_66_11	285_1	Dormibacteraeota_ANG_750	93.98	5.28	3387186	10467
14_0929_05_30cm_Acidobacteria_3178_57_16	75_1	Acidobacteria_ANG_477	93.96	1.71	5606919	66752
14_1009_16_40cm_Gemmatimonadetes_10129_69_47	338_2	Gemmatimonadetes_ANG_3684	93.96	3.3	3484694	28353
14_0903_05_30cm_Bacteria_4594_57_8	75_1	Acidobacteria_ANG_477	93.92	9.44	6016891	40741
14_1009_12_30cm_Proteobacteria_8496_68_8	450_1	Gammaproteobacteria_ANG_56	93.92	4.52	3890181	27133
14_1009_02_40cm_Bacteria_3837_55_13	209_1	Verrucomicrobia_ANG_6527	93.92	1.66	3084878	11029
14_0903_12_20cm_Bacteria_895_55_11	189_2	Verrucomicrobia_ANG_6721	93.92	5.74	2752403	20484
14_0929_12_20cm_Bacteria_7201_55_18	189_2	Verrucomicrobia_ANG_6721	93.92	5.43	2612952	11998
14_0929_12_20cm_Bacteria_7171_54_16	201_1	Verrucomicrobia_ANG_7383	93.88	5.74	3692944	20024
14_0927_05_40cm_Bacteria_10546_57_10	75_1	Acidobacteria_ANG_477	93.87	7.08	6242832	60802
14_0927_09_20cm_Proteobacteria_6053_67_12	451_3	Gammaproteobacteria_ANG_884	93.86	7.59	4175290	16512
14_0903_09_40cm_Proteobacteria_761_67_12	451_3	Gammaproteobacteria_ANG_884	93.84	5.04	3814183	16566
14_1009_16_30cm_Gemmatimonadetes_9691_70_24	353_3	Gemmatimonadetes_ANG_3801	93.82	1.78	2904517	18406
14_0903_16_40cm_Bacteria_5677_55_22	209_1	Verrucomicrobia_ANG_6527	93.81	2.7	2937320	23927
14_0927_05_40cm_Bacteria_2326_58_8	80_1	Acidobacteria_ANG_10556	93.8	5.72	8165718	15668
14_0903_12_40cm_Bacteria_4659_58_9	80_1	Acidobacteria_ANG_10556	93.8	3.85	8537168	38025
14_1009_13_30cm_Bacteria_9103_57_10	75_1	Acidobacteria_ANG_477	93.73	2.67	6281616	47573
14_0903_16_30cm_Deltaproteobacteria_5544_55_13	171_1	Deltaproteobacteria_ANG_2457	93.69	7.78	6174886	7649
14_1009_16_20cm_Bacteria_9463_68_8	148_1	Chloroflexi_ANG_2135	93.56	1.49	2937631	41931
14_0903_12_20cm_Bacteria_886_67_6	148_1	Chloroflexi_ANG_2135	93.56	0.99	2977683	30353
14_1009_12_30cm_Armatimonadetes_8499_65_13	133_1	ANGP1_ANG_6837	93.52	5.19	2865609	25607
14_0929_12_20cm_Armatimonadetes_7175_65_9	133_1	ANGP1_ANG_6837	93.52	5	2952475	37449
14_0903_09_30cm_Armatimonadetes_685_65_9	133_1	ANGP1_ANG_6837	93.52	2.22	2864073	53022
14_0929_09_20cm_Proteobacteria_6718_68_9	450_1	Gammaproteobacteria_ANG_56	93.52	4.91	3845125	12520
14_0903_02_20cm_Proteobacteria_56_68_14	450_1	Gammaproteobacteria_ANG_56	93.48	2.08	3760285	43388
14_0903_02_20cm_Proteobacteria_56_68_14	450_1	Gammaproteobacteria_ANG_56	93.48	2.08	3760285	43388
14_1009_05_20cm_Gemmatimonadetes_4057_69_8	338_2	Gemmatimonadetes_ANG_3684	93.47	9.99	3784732	21115
14_0929_09_30cm_Armatimonadetes_6837_65_8	133_1	ANGP1_ANG_6837	93.42	1.08	2652860	22794
14_0929_09_30cm_Armatimonadetes_6837_65_8	133_1	ANGP1_ANG_6837	93.42	1.08	2652860	22794
14_0929_05_20cm_Gemmatimonadetes_2981_68_9	345_1	Gemmatimonadetes_ANG_2150	93.41	4.6	3494307	32563
14_1009_16_30cm_Gemmatimonadetes_9667_69_69	338_2	Gemmatimonadetes_ANG_3684	93.41	2.3	3331681	24710
14_1009_02_30cm_Gemmatimonadetes_3684_69_12	338_2	Gemmatimonadetes_ANG_3684	93.41	1.1	3448421	65467
14_1009_02_30cm_Gemmatimonadetes_3684_69_12	338_2	Gemmatimonadetes_ANG_3684	93.41	1.1	3448421	65467
14_0929_12_40cm_Gemmatimonadetes_7536_70_12	340_2	Gemmatimonadetes_ANG_3800	93.41	6.59	3298790	13841
14_1009_05_40cm_Gemmatimonadetes_4339_69_30	337_2	Gemmatimonadetes_ANG_4339	93.41	1.1	3904725	12782
14_1009_05_40cm_Gemmatimonadetes_4339_69_30	337_2	Gemmatimonadetes_ANG_4339	93.41	1.1	3904725	12782
14_0903_13_20cm_Proteobacteria_1197_68_15	451_3	Gammaproteobacteria_ANG_884	93.36	7.42	3634996	18529
14_0929_12_20cm_Gemmatimonadetes_7183_69_25	345_1	Gemmatimonadetes_ANG_2150	93.31	3.85	3114547	15688
14_0903_12_30cm_Gemmatimonadetes_1054_69_22	345_1	Gemmatimonadetes_ANG_2150	93.21	5.56	2825197	43358
14_1009_05_20cm_Bacteria_4007_55_8	216_1	Verrucomicrobia_ANG_3696	93.2	4.05	3064633	16758
14_1009_16_40cm_Bacteria_10046_58_13	80_1	Acidobacteria_ANG_10556	93.16	3.85	7701378	67294
14_0903_13_20cm_Acidobacteria_10553_57_8	75_1	Acidobacteria_ANG_477	93.16	4.27	5050301	23664
14_0927_09_40cm_Acidobacteria_6184_57_9	75_1	Acidobacteria_ANG_477	93.16	1.94	5317508	41903
14_1009_16_40cm_Acidobacteria_10038_57_28	75_1	Acidobacteria_ANG_477	93.16	1.71	5272798	54138
14_0927_12_40cm_Armatimonadetes_6533_65_15	133_1	ANGP1_ANG_6837	93.15	9.17	2940518	14454
14_1009_02_30cm_Deltaproteobacteria_3681_55_7	171_1	Deltaproteobacteria_ANG_2457	93.14	2.9	6098504	15690
14_0927_05_40cm_Gemmatimonadetes_2320_70_8	340_2	Gemmatimonadetes_ANG_3800	93.14	2.5	3163568	36596
14_1009_13_20cm_Proteobacteria_8922_67_8	450_1	Gammaproteobacteria_ANG_56	93.11	4.39	4187139	16479
14_0927_02_40cm_Bacteria_2069_54_11	201_2	Verrucomicrobia_ANG_4402	93.1	9.98	2923560	13382
14_1009_05_40cm_Bacteria_10547_57_8	75_1	Acidobacteria_ANG_477	93.09	3.66	5492643	53871
14_1009_02_40cm_Armatimonadetes_3846_65_19	133_1	ANGP1_ANG_6837	93.06	6.85	3053504	13774
14_0903_05_40cm_Deltaproteobacteria_476_55_11	171_1	Deltaproteobacteria_ANG_2457	93.04	9.03	6268836	10202
14_1009_13_30cm_Proteobacteria_9082_68_9	450_1	Gammaproteobacteria_ANG_56	92.97	2.49	3547734	20837
14_0903_05_40cm_Gemmatimonadetes_470_70_15	353_3	Gemmatimonadetes_ANG_3801	92.91	2.3	2907998	23195
14_0927_05_40cm_Bacteria_2351_55_13	209_1	Verrucomicrobia_ANG_6527	92.91	3.04	2923676	12002
14_0927_09_40cm_Bacteria_6177_54_18	201_1	Verrucomicrobia_ANG_7383	92.91	8.11	3477137	15657
14_0903_13_40cm_Bacteria_1343_67_7	148_1	Chloroflexi_ANG_2135	92.86	2.97	3007536	43358
14_1009_09_20cm_Gemmatimonadetes_7716_69_10	338_2	Gemmatimonadetes_ANG_3684	92.86	5.59	3127615	34327
14_0929_05_40cm_Bacteria_3399_58_7	80_1	Acidobacteria_ANG_10556	92.85	2.18	7916167	13781
14_0929_05_40cm_Bacteria_3402_68_7	148_1	Chloroflexi_ANG_2135	92.85	3.96	2750418	24483
14_0903_16_40cm_Gemmatimonadetes_5718_70_16	353_3	Gemmatimonadetes_ANG_3801	92.85	4.76	2944800	11412
14_0927_02_40cm_Bacteria_2066_55_12	216_1	Verrucomicrobia_ANG_3696	92.8	4.17	2593545	9277
14_1009_05_30cm_Bacteria_4175_57_6	80_1	Acidobacteria_ANG_10556	92.76	4.75	7975233	13062
14_0903_12_30cm_Bacteria_1066_66_11	285_1	Dormibacteraeota_ANG_750	92.76	6.33	3277107	8980
14_0929_02_40cm_Bacteria_2802_58_7	80_1	Acidobacteria_ANG_10556	92.74	2.14	8057916	20177
14_0919_12_20cm_Bacteria_1762_54_19	201_1	Verrucomicrobia_ANG_7383	92.74	6.42	3452371	18269
14_1009_13_20cm_Gemmatimonadetes_8980_68_8	345_1	Gemmatimonadetes_ANG_2150	92.7	6.41	3450749	10653
14_1009_13_40cm_Gemmatimonadetes_9302_70_12	340_2	Gemmatimonadetes_ANG_3800	92.67	5.04	3362324	13932
14_0903_02_30cm_Proteobacteria_163_68_8	451_3	Gammaproteobacteria_ANG_884	92.66	7.92	3835813	25481
14_1009_09_20cm_Proteobacteria_7714_67_15	451_3	Gammaproteobacteria_ANG_884	92.62	4.57	3828732	18367
14_1009_02_30cm_Proteobacteria_3677_68_8	450_1	Gammaproteobacteria_ANG_56	92.61	3.24	3476268	16498
14_1009_05_30cm_Armatimonadetes_4166_65_9	133_1	ANGP1_ANG_6837	92.59	5	2845664	15805
14_0929_02_30cm_Armatimonadetes_2617_65_18	133_1	ANGP1_ANG_6837	92.59	4.54	3104087	18325
14_0903_05_30cm_Armatimonadetes_4567_65_12	133_1	ANGP1_ANG_6837	92.57	6.12	2638144	16394
14_0929_02_30cm_Bacteria_2662_54_15	201_2	Verrucomicrobia_ANG_4402	92.57	7.63	3178971	18507
14_1009_13_30cm_Gemmatimonadetes_9128_70_19	353_3	Gemmatimonadetes_ANG_3801	92.36	5.01	3115398	19926
14_0903_16_20cm_Proteobacteria_5401_68_9	450_1	Gammaproteobacteria_ANG_56	92.35	3.6	3781501	16620
14_0927_02_40cm_Acidobacteria_2036_57_10	75_1	Acidobacteria_ANG_477	92.31	2.56	5753348	73511
14_0919_02_20cm_Proteobacteria_5884_68_20	450_1	Gammaproteobacteria_ANG_56	92.24	3.87	3526940	18342
14_1009_05_30cm_Bacteria_4224_54_24	201_2	Verrucomicrobia_ANG_4402	92.23	8.37	3082048	16807
14_0903_09_30cm_Proteobacteria_681_67_8	451_3	Gammaproteobacteria_ANG_884	92.17	3.91	3812072	23485
14_0927_02_40cm_Armatimonadetes_2048_65_17	133_1	ANGP1_ANG_6837	92.13	3.77	2822636	16215
14_0903_13_20cm_Armatimonadetes_1199_65_12	133_1	ANGP1_ANG_6837	92.13	1.3	2875663	36038
14_1009_02_40cm_Deltaproteobacteria_3807_55_9	171_1	Deltaproteobacteria_ANG_2457	92.12	4.2	5943182	21371
14_0929_02_20cm_Bacteria_2461_58_8	80_1	Acidobacteria_ANG_10556	92.09	6.41	7635659	27815
14_0929_02_20cm_Proteobacteria_2464_68_13	451_3	Gammaproteobacteria_ANG_884	92.06	5.21	3545842	18231
14_0927_05_40cm_Gemmatimonadetes_2344_69_9	338_2	Gemmatimonadetes_ANG_3684	92.05	4.6	3598176	21866
14_0927_12_40cm_Bacteria_6536_68_9	148_1	Chloroflexi_ANG_2135	91.86	2.48	2916831	33035
14_0929_05_40cm_Deltaproteobacteria_3401_55_13	171_1	Deltaproteobacteria_ANG_2457	91.75	2.9	4510927	9085
14_0919_02_20cm_Gemmatimonadetes_5891_69_8	338_2	Gemmatimonadetes_ANG_3684	91.71	3.09	3330197	19712
14_1009_09_20cm_Bacteria_7712_66_19	285_1	Dormibacteraeota_ANG_750	91.67	1.85	2505564	19646
14_1009_02_20cm_Proteobacteria_3608_68_8	450_1	Gammaproteobacteria_ANG_56	91.58	2.69	3830344	15992
14_1009_02_30cm_Acidobacteria_3711_57_8	75_1	Acidobacteria_ANG_477	91.52	7.04	5131084	29173
14_1009_02_30cm_Proteobacteria_3675_68_8	451_3	Gammaproteobacteria_ANG_884	91.47	5.14	3957924	15829
14_1009_16_20cm_Proteobacteria_9476_68_15	450_1	Gammaproteobacteria_ANG_56	91.28	3.72	3980558	15651
14_0903_09_30cm_Proteobacteria_684_68_8	450_1	Gammaproteobacteria_ANG_56	91.23	3.67	3474480	18442
14_1009_02_30cm_Bacteria_3721_54_15	201_2	Verrucomicrobia_ANG_4402	91.22	6.35	3184621	18718
14_1009_09_40cm_Gemmatimonadetes_8182_69_9	338_2	Gemmatimonadetes_ANG_3684	91.21	3.85	3575549	41570
14_0903_13_40cm_Gemmatimonadetes_1348_70_17	353_3	Gemmatimonadetes_ANG_3801	91.21	5.76	2490824	30080
14_1009_12_40cm_Armatimonadetes_8702_65_16	133_1	ANGP1_ANG_6837	91.2	6.57	2961422	16398
14_0903_13_30cm_Bacteria_4801_58_86	80_1	Acidobacteria_ANG_10556	91.11	3.85	8357431	20202
14_0929_09_20cm_Bacteria_6716_66_8	285_1	Dormibacteraeota_ANG_750	91.1	5.71	2883207	21187
14_0903_02_40cm_Bacteria_5_54_8	216_1	Verrucomicrobia_ANG_3696	91.06	4.75	2972192	8962
14_0903_12_30cm_Proteobacteria_1050_67_7	451_3	Gammaproteobacteria_ANG_884	91.01	6.49	3678054	14210
14_0903_16_40cm_Bacteria_5671_68_7	148_1	Chloroflexi_ANG_2135	90.98	0.11	2739891	15520
14_1009_12_20cm_Proteobacteria_8340_68_17	450_1	Gammaproteobacteria_ANG_56	90.92	5.36	4351279	12431
14_1009_05_40cm_Gemmatimonadetes_4412_70_16	353_3	Gemmatimonadetes_ANG_3801	90.91	5.37	2965802	14321
14_1009_13_40cm_Bacteria_9332_55_21	209_1	Verrucomicrobia_ANG_6527	90.88	3.6	2910403	9446
14_1009_12_30cm_Bacteria_8516_55_13	189_2	Verrucomicrobia_ANG_6721	90.81	2.36	2408314	14628
14_0903_09_40cm_Armatimonadetes_737_65_16	133_1	ANGP1_ANG_6837	90.74	3.15	2876341	20600
14_0927_12_40cm_Bacteria_6524_55_9	201_1	Verrucomicrobia_ANG_7383	90.74	4.93	2711352	9325
14_1009_13_40cm_Gemmatimonadetes_9309_70_15	353_3	Gemmatimonadetes_ANG_3801	90.71	2.26	3006517	24102
14_0929_02_30cm_Gemmatimonadetes_2616_69_18	338_2	Gemmatimonadetes_ANG_3684	90.66	3.85	3207253	53077
14_1009_16_40cm_Proteobacteria_10042_68_12	450_1	Gammaproteobacteria_ANG_56	90.65	1.81	3376103	18388
14_0929_09_30cm_Bacteria_6846_66_17	285_1	Dormibacteraeota_ANG_750	90.53	5.28	2891124	8813
14_1009_05_40cm_Bacteria_4402_54_13	201_2	Verrucomicrobia_ANG_4402	90.53	3.83	3696333	15116
14_1009_05_40cm_Bacteria_4402_54_13	201_2	Verrucomicrobia_ANG_4402	90.53	3.83	3696333	15116
14_1009_02_30cm_Bacteria_3696_55_11	216_1	Verrucomicrobia_ANG_3696	90.48	2.37	2939151	9973
14_1009_02_30cm_Bacteria_3696_55_11	216_1	Verrucomicrobia_ANG_3696	90.48	2.37	2939151	9973
14_1009_05_30cm_Deltaproteobacteria_4180_55_12	171_1	Deltaproteobacteria_ANG_2457	90.46	3.55	5978538	7785
14_1009_13_40cm_Gemmatimonadetes_9314_69_6	337_2	Gemmatimonadetes_ANG_4339	90.34	2.2	3583680	12639
14_1009_13_20cm_Proteobacteria_8952_68_7	451_3	Gammaproteobacteria_ANG_884	90.31	5.22	3278607	8877
14_0919_02_20cm_Bacteria_5889_55_9	216_1	Verrucomicrobia_ANG_3696	90.24	2.36	2662209	10980
14_1009_05_30cm_Gemmatimonadetes_4204_70_7	340_2	Gemmatimonadetes_ANG_3800	90.16	0.2	3285972	33922
14_0927_05_20cm_Bacteria_2148_55_22	216_1	Verrucomicrobia_ANG_3696	90.16	3.89	2733146	13036
14_1009_13_40cm_Bacteria_9318_70_13	413_1	Rokubacteria_ANG_2807	90.12	4.24	6216447	45876
14_0929_05_30cm_Rokubacteria_3222_70_20	413_1	Rokubacteria_ANG_2807	90.1	4.05	5984305	48113
14_0929_02_40cm_Rokubacteria_2807_70_29	413_1	Rokubacteria_ANG_2807	89.98	3.1	5623218	52614
14_0929_02_40cm_Rokubacteria_2807_70_29	413_1	Rokubacteria_ANG_2807	89.98	3.1	5623218	52614
14_0929_05_30cm_Proteobacteria_3188_68_7	450_1	Gammaproteobacteria_ANG_56	89.92	3.31	3231016	11878
14_0903_12_30cm_Verrucomicrobia_1063_55_14	189_2	Verrucomicrobia_ANG_6721	89.86	2.25	2267288	18018
14_0903_05_20cm_Bacteria_383_55_10	216_1	Verrucomicrobia_ANG_3696	89.83	3.72	2738196	19391
14_0929_12_20cm_Deltaproteobacteria_7188_55_6	171_1	Deltaproteobacteria_ANG_2457	89.77	1.61	5683533	10547
14_1009_02_30cm_Armatimonadetes_3685_65_8	133_1	ANGP1_ANG_6837	89.7	1.09	2424488	45782
14_0929_09_40cm_Gemmatimonadetes_7031_70_9	340_2	Gemmatimonadetes_ANG_3800	89.65	0.06	2741900	13206
14_0927_05_40cm_Gemmatimonadetes_2335_70_8	353_3	Gemmatimonadetes_ANG_3801	89.65	2.85	2651274	12817
14_1009_13_40cm_Gemmatimonadetes_9297_69_16	338_2	Gemmatimonadetes_ANG_3684	89.56	2.2	3112800	52954
14_0929_02_20cm_Gemmatimonadetes_2493_69_9	338_2	Gemmatimonadetes_ANG_3684	89.54	3.5	3526082	31605
14_0929_09_30cm_Acidobacteria_6850_57_7	75_1	Acidobacteria_ANG_477	89.52	5.32	5164064	12350
14_1009_13_30cm_Deltaproteobacteria_9090_55_7	171_1	Deltaproteobacteria_ANG_2457	89.49	3.94	5124842	9236
14_0919_02_20cm_Bacteria_5926_54_20	201_2	Verrucomicrobia_ANG_4402	89.41	8.44	2956710	18090
14_0927_05_40cm_Armatimonadetes_2321_65_11	133_1	ANGP1_ANG_6837	89.32	7.8	2781239	9632
14_0903_13_40cm_Rokubacteria_1354_70_16	413_1	Rokubacteria_ANG_2807	89.32	3.25	5513732	57220
14_1009_02_40cm_Rokubacteria_3834_70_21	413_1	Rokubacteria_ANG_2807	89.32	3.25	5897376	83039
14_0927_05_20cm_Acidobacteria_2166_57_7	75_1	Acidobacteria_ANG_477	89.27	4.24	5197214	11993
14_0927_05_40cm_Rokubacteria_2337_70_15	413_1	Rokubacteria_ANG_2807	89.26	3.72	5876497	74088
14_0929_02_30cm_Bacteria_2615_69_23	413_1	Rokubacteria_ANG_2807	89.25	3.95	6033879	76313
14_1009_05_30cm_Rokubacteria_4219_70_14	413_1	Rokubacteria_ANG_2807	89.22	8.28	5698267	56967
14_1009_09_20cm_Bacteria_7715_55_20	189_2	Verrucomicrobia_ANG_6721	89.19	1.35	2297553	16106
14_0929_12_30cm_Armatimonadetes_7385_65_13	133_1	ANGP1_ANG_6837	89.17	2.14	2627356	26084
14_1009_13_30cm_Bacteria_9096_66_10	285_1	Dormibacteraeota_ANG_750	89.16	5.56	2686318	10636
14_0929_02_30cm_Bacteria_2622_55_9	209_1	Verrucomicrobia_ANG_6527	89.15	4.7	2795342	16811
14_0927_12_40cm_Rokubacteria_6589_70_14	413_1	Rokubacteria_ANG_2807	89.06	7.29	5802137	11121
14_0927_05_20cm_Bacteria_2184_54_33	201_2	Verrucomicrobia_ANG_4402	89.06	8.81	4039589	11845
14_1009_13_30cm_Rokubacteria_9092_70_16	413_1	Rokubacteria_ANG_2807	88.98	4.01	5897638	86733
14_0927_02_20cm_Proteobacteria_1914_69_9	450_1	Gammaproteobacteria_ANG_56	88.85	3	3178210	15669
14_1009_12_20cm_Verrucomicrobia_8348_55_10	189_2	Verrucomicrobia_ANG_6721	88.85	2.84	2204118	26541
14_0929_09_40cm_Proteobacteria_7030_69_8	450_1	Gammaproteobacteria_ANG_56	88.83	2.19	3186350	16991
14_0903_02_20cm_Bacteria_70_54_10	201_2	Verrucomicrobia_ANG_4402	88.73	9.5	3816026	11278
14_0929_02_20cm_Bacteria_2470_55_10	216_1	Verrucomicrobia_ANG_3696	88.64	3.58	2718752	13168
14_1009_09_40cm_Gemmatimonadetes_8200_70_10	353_3	Gemmatimonadetes_ANG_3801	88.52	2.4	2504819	13702
14_0927_12_40cm_Proteobacteria_6516_68_7	450_1	Gammaproteobacteria_ANG_56	88.51	2.89	3326037	9991
14_1009_09_30cm_Bacteria_7939_58_6	80_1	Acidobacteria_ANG_10556	88.49	2.99	7229106	9685
14_0903_05_30cm_Bacteria_4572_55_14	216_1	Verrucomicrobia_ANG_3696	88.47	3.91	2738324	13260
14_1009_05_30cm_Gemmatimonadetes_4196_69_20	338_2	Gemmatimonadetes_ANG_3684	88.46	2.2	3313273	55194
14_0903_12_40cm_Armatimonadetes_4671_65_14	133_1	ANGP1_ANG_6837	88.42	9.05	2665132	11619
14_0929_05_40cm_Rokubacteria_3396_70_21	413_1	Rokubacteria_ANG_2807	88.41	5.33	5266021	35477
14_0903_12_40cm_Gemmatimonadetes_4677_70_9	353_3	Gemmatimonadetes_ANG_3801	88.37	4.4	2815833	9972
14_0903_05_40cm_Bacteria_525_54_12	201_2	Verrucomicrobia_ANG_4402	88.33	6.07	3370644	14417
14_1009_12_30cm_Proteobacteria_8501_67_8	451_3	Gammaproteobacteria_ANG_884	88.29	5.87	3545363	11849
14_1009_09_30cm_Proteobacteria_7943_67_6	451_3	Gammaproteobacteria_ANG_884	88.24	1.81	3358172	15441
14_0927_09_20cm_Bacteria_6027_58_7	80_1	Acidobacteria_ANG_10556	88.2	4.27	7663895	17599
14_0903_13_20cm_Gemmatimonadetes_1205_69_14	338_2	Gemmatimonadetes_ANG_3684	88.2	2.75	3064664	57106
14_0927_09_40cm_Proteobacteria_6159_69_17	450_1	Gammaproteobacteria_ANG_56	88.07	2.77	2748847	20102
14_1009_16_30cm_Rokubacteria_9651_70_40	413_1	Rokubacteria_ANG_2807	88.07	5.05	5752368	19030
14_1009_12_30cm_Deltaproteobacteria_8500_55_6	171_1	Deltaproteobacteria_ANG_2457	87.93	2.9	5450084	9919
14_1009_12_40cm_Proteobacteria_8680_68_6	450_1	Gammaproteobacteria_ANG_56	87.92	2.29	3159435	9101
14_1009_16_40cm_Gemmatimonadetes_10105_70_30	340_2	Gemmatimonadetes_ANG_3800	87.91	0.55	2653446	13071
14_0903_05_30cm_Gemmatimonadetes_4561_70_7	353_3	Gemmatimonadetes_ANG_3801	87.81	3.3	2803576	16467
14_0903_12_30cm_Proteobacteria_1046_69_21	450_1	Gammaproteobacteria_ANG_56	87.77	2.32	2800415	20328
14_0903_16_30cm_Bacteria_5549_55_18	216_1	Verrucomicrobia_ANG_3696	87.73	2.44	2461781	19551
14_0929_12_40cm_Rokubacteria_7612_70_13	413_1	Rokubacteria_ANG_2807	87.65	4.38	6247747	20440
14_0929_05_30cm_Deltaproteobacteria_3231_55_18	171_1	Deltaproteobacteria_ANG_2457	87.64	6.82	3972201	7445
14_0927_02_40cm_Rokubacteria_2051_70_13	413_1	Rokubacteria_ANG_2807	87.61	4.01	5465874	123575
14_0929_09_40cm_Bacteria_7018_70_11	413_1	Rokubacteria_ANG_2807	87.51	6.57	6256518	27582
14_1009_09_30cm_Armatimonadetes_7974_65_15	133_1	ANGP1_ANG_6837	87.5	2.04	2562955	23083
14_0927_09_20cm_Bacteria_6033_54_21	201_1	Verrucomicrobia_ANG_7383	87.5	1.35	2457643	20958
14_0903_05_40cm_Rokubacteria_473_70_19	413_1	Rokubacteria_ANG_2807	87.21	3.12	5853014	53843
14_1009_09_30cm_Acidobacteria_7959_57_7	75_1	Acidobacteria_ANG_477	87.18	2.14	5381262	16588
14_0903_02_30cm_Rokubacteria_180_70_11	413_1	Rokubacteria_ANG_2807	87.18	5.66	5961219	79041
14_0929_12_40cm_Gemmatimonadetes_7552_70_13	353_3	Gemmatimonadetes_ANG_3801	87.11	1.02	2964301	12927
14_0919_12_20cm_Armatimonadetes_1772_65_7	133_1	ANGP1_ANG_6837	87.04	1.48	2593596	21628
14_0927_12_20cm_Gemmatimonadetes_6383_69_12	338_2	Gemmatimonadetes_ANG_3684	86.91	3.6	3424204	36980
14_0903_13_20cm_Bacteria_1207_68_6	148_1	Chloroflexi_ANG_2135	86.9	0	2594302	12208
14_1009_05_20cm_Gemmatimonadetes_4002_69_9	345_1	Gemmatimonadetes_ANG_2150	86.86	4.4	2446588	30074
14_0929_02_20cm_Acidobacteria_2473_57_7	75_1	Acidobacteria_ANG_477	86.84	3.42	4950001	14383
14_0903_13_40cm_Armatimonadetes_1400_65_24	133_1	ANGP1_ANG_6837	86.8	7.55	2927249	7129
14_0929_12_30cm_Bacteria_7392_55_15	189_2	Verrucomicrobia_ANG_6721	86.79	6.74	2595893	6609
14_0903_16_20cm_Bacteria_5461_54_15	201_1	Verrucomicrobia_ANG_7383	86.72	9.79	3322323	11879
14_0903_16_40cm_Bacteria_5681_70_22	413_1	Rokubacteria_ANG_2807	86.7	5.24	6231410	31930
14_0929_09_40cm_Bacteria_7012_55_6	209_1	Verrucomicrobia_ANG_6527	86.66	2.94	2492464	9166
14_0927_12_20cm_Verrucomicrobia_6343_55_19	189_2	Verrucomicrobia_ANG_6721	86.49	3.04	2122755	17729
14_0927_12_20cm_Bacteria_6379_66_21	285_1	Dormibacteraeota_ANG_750	86.47	5.09	2890358	6454
14_1009_16_20cm_Bacteria_9490_55_8	216_1	Verrucomicrobia_ANG_3696	86.42	2.4	2532205	15232
14_0903_09_30cm_Bacteria_687_55_7	189_2	Verrucomicrobia_ANG_6721	86.37	3.76	2247325	10652
14_0927_12_40cm_Gemmatimonadetes_6562_70_13	353_3	Gemmatimonadetes_ANG_3801	86.33	7.47	3017989	11455
14_0903_05_20cm_Bacteria_409_54_17	201_2	Verrucomicrobia_ANG_4402	86.33	7.75	2994934	19188
14_1009_16_40cm_Gemmatimonadetes_10085_69_79	337_2	Gemmatimonadetes_ANG_4339	86.26	0.55	2904809	8946
14_0903_05_30cm_Gemmatimonadetes_4557_70_6	340_2	Gemmatimonadetes_ANG_3800	86.2	1.65	2930981	17669
14_0903_05_20cm_Deltaproteobacteria_382_55_6	171_1	Deltaproteobacteria_ANG_2457	86.11	1.94	4924411	8179
14_0927_09_20cm_Proteobacteria_6026_69_17	450_1	Gammaproteobacteria_ANG_56	86.09	2.57	2840383	17883
14_1009_09_40cm_Bacteria_8199_54_7	201_1	Verrucomicrobia_ANG_7383	86.03	1.62	2708806	10094
14_0929_12_40cm_Gemmatimonadetes_7553_69_9	338_2	Gemmatimonadetes_ANG_3684	86.01	4.4	3503247	25908
14_0903_13_20cm_Bacteria_1208_55_7	209_1	Verrucomicrobia_ANG_6527	86.01	0.99	2575516	10990
14_0919_09_20cm_Proteobacteria_1650_69_12	450_1	Gammaproteobacteria_ANG_56	85.85	4.48	2873476	16195
14_0903_02_20cm_Gemmatimonadetes_77_68_12	345_1	Gemmatimonadetes_ANG_2150	85.78	6.21	3552270	5388
14_0927_12_20cm_Armatimonadetes_6340_65_7	133_1	ANGP1_ANG_6837	85.74	2.78	2687125	23382
14_1009_09_40cm_Gemmatimonadetes_8175_70_11	340_2	Gemmatimonadetes_ANG_3800	85.53	5.49	2608207	10241
14_1009_05_30cm_Gemmatimonadetes_4213_70_7	353_3	Gemmatimonadetes_ANG_3801	85.42	3.05	2789099	14192
14_0929_12_30cm_Rokubacteria_7402_70_8	413_1	Rokubacteria_ANG_2807	85.35	4.81	5496503	8424
14_1009_16_40cm_Bacteria_10119_55_35	209_1	Verrucomicrobia_ANG_6527	85.34	3.99	2584246	16146
14_0929_02_30cm_Proteobacteria_2624_68_6	450_1	Gammaproteobacteria_ANG_56	85.33	6.41	3407616	14459
14_0929_12_30cm_Proteobacteria_7404_68_14	450_1	Gammaproteobacteria_ANG_56	85.17	4.27	3507613	8009
14_1009_09_40cm_Bacteria_8185_57_8	75_1	Acidobacteria_ANG_477	85.11	7.86	5878848	13365
14_0903_16_40cm_Bacteria_5749_55_19	216_1	Verrucomicrobia_ANG_3696	85.06	2.56	2884037	9419
14_1009_16_30cm_Bacteria_9703_55_43	209_1	Verrucomicrobia_ANG_6527	85	2.03	2424704	15315
14_1009_16_40cm_Rokubacteria_10152_70_61	413_1	Rokubacteria_ANG_2807	84.9	5.02	4948325	11442
14_0929_12_40cm_Armatimonadetes_7541_65_14	133_1	ANGP1_ANG_6837	84.72	1.57	2337400	12098
14_1009_05_20cm_Deltaproteobacteria_3998_55_6	171_1	Deltaproteobacteria_ANG_2457	84.63	4.62	5155463	9324
14_1009_05_20cm_Gemmatimonadetes_4000_69_8	337_2	Gemmatimonadetes_ANG_4339	84.62	3.5	4074360	43817
14_0903_12_40cm_Gemmatimonadetes_4684_70_10	340_2	Gemmatimonadetes_ANG_3800	84.5	3.3	2845246	12306
14_0929_05_30cm_Bacteria_3200_55_7	209_1	Verrucomicrobia_ANG_6527	84.49	1.58	2434104	12276
14_0903_12_30cm_Deltaproteobacteria_1073_55_6	171_1	Deltaproteobacteria_ANG_2457	84.43	4.62	5136829	8548
14_1009_16_20cm_Gemmatimonadetes_9485_69_8	338_2	Gemmatimonadetes_ANG_3684	84.37	3.3	3223182	24718
14_0903_13_20cm_Gemmatimonadetes_1260_69_17	345_1	Gemmatimonadetes_ANG_2150	84.35	8.24	2329701	7083
14_0929_02_40cm_Armatimonadetes_2826_65_25	133_1	ANGP1_ANG_6837	84.26	3.42	2473162	9372
14_1009_02_30cm_Rokubacteria_3698_70_11	413_1	Rokubacteria_ANG_2807	84.19	6.09	5740446	85897
14_0903_13_40cm_Verrucomicrobia_1385_55_11	189_2	Verrucomicrobia_ANG_6721	84.12	2.27	1964509	12697
14_0927_05_20cm_Bacteria_2185_55_8	189_2	Verrucomicrobia_ANG_6721	84.03	3.46	2206070	9599
14_1009_13_30cm_Bacteria_9117_55_23	209_1	Verrucomicrobia_ANG_6527	83.96	0.81	2426661	12625
14_1009_13_40cm_Deltaproteobacteria_9320_55_5	171_1	Deltaproteobacteria_ANG_2457	83.8	3.87	5247629	8531
14_0929_09_30cm_Bacteria_6838_54_22	201_1	Verrucomicrobia_ANG_7383	83.78	2.36	2347581	24282
14_1009_05_40cm_Deltaproteobacteria_4392_55_16	171_1	Deltaproteobacteria_ANG_2457	83.74	4.35	3590688	9245
14_1009_16_30cm_Proteobacteria_9641_68_14	451_3	Gammaproteobacteria_ANG_884	83.72	5.19	3092486	13826
14_0903_16_30cm_Verrucomicrobia_5531_55_9	189_2	Verrucomicrobia_ANG_6721	83.69	1.91	2061653	13448
14_0903_13_30cm_Acidobacteria_4936_57_42	75_1	Acidobacteria_ANG_477	83.64	4.87	4761629	11654
14_0903_16_30cm_Proteobacteria_5555_68_12	450_1	Gammaproteobacteria_ANG_56	83.57	5.71	3390768	9991
14_0903_09_20cm_Bacteria_632_54_7	201_1	Verrucomicrobia_ANG_7383	83.56	4.13	2611487	15119
14_1009_16_30cm_Proteobacteria_9607_69_18	450_1	Gammaproteobacteria_ANG_56	83.49	3.33	3155133	15131
14_0927_12_40cm_Gemmatimonadetes_6522_70_14	340_2	Gemmatimonadetes_ANG_3800	83.33	3.85	3204936	6317
14_0903_02_40cm_Bacteria_2_57_5	75_1	Acidobacteria_ANG_477	83.19	2.24	5164564	12252
14_0927_09_20cm_Verrucomicrobia_6054_55_21	189_2	Verrucomicrobia_ANG_6721	83.15	3.07	1888731	12056
14_0903_12_40cm_Gemmatimonadetes_4674_69_9	338_2	Gemmatimonadetes_ANG_3684	83.02	5.04	3472054	18290
14_1009_16_30cm_Bacteria_9700_54_36	201_1	Verrucomicrobia_ANG_7383	82.43	9.28	3304551	6955
14_0903_02_40cm_Bacteria_16_54_7	201_2	Verrucomicrobia_ANG_4402	82.33	6.91	2880507	5721
14_0929_12_40cm_Proteobacteria_7534_69_6	450_1	Gammaproteobacteria_ANG_56	82.26	2.11	2807579	7529
14_1009_13_30cm_Bacteria_9088_55_9	216_1	Verrucomicrobia_ANG_3696	82.17	6.8	2431834	9421
14_0903_02_20cm_Gemmatimonadetes_66_69_7	338_2	Gemmatimonadetes_ANG_3684	82.14	2.2	3378228	14634
14_0903_05_40cm_Bacteria_515_68_6	148_1	Chloroflexi_ANG_2135	82.12	1.98	2424666	11103
14_0929_09_40cm_Armatimonadetes_7045_65_15	133_1	ANGP1_ANG_6837	82.02	4.25	2359856	11066
14_0919_02_20cm_Acidobacteria_5906_57_7	75_1	Acidobacteria_ANG_477	81.96	0.85	4533418	9246
14_0903_02_40cm_Armatimonadetes_3_65_5	133_1	ANGP1_ANG_6837	81.96	0.93	2315992	8457
14_1009_13_40cm_Armatimonadetes_9324_65_24	133_1	ANGP1_ANG_6837	81.84	2	2366614	9157
14_0929_09_40cm_Bacteria_7047_55_11	189_2	Verrucomicrobia_ANG_6721	81.64	9.05	2379345	4870
14_0919_05_20cm_Deltaproteobacteria_1521_55_5	171_1	Deltaproteobacteria_ANG_2457	81.53	1.29	4533088	6980
14_0929_05_30cm_Bacteria_3213_54_23	201_2	Verrucomicrobia_ANG_4402	81.36	5.34	3343324	17104
14_1009_13_30cm_Bacteria_9123_55_19	189_2	Verrucomicrobia_ANG_6721	81.36	6.53	2333986	7666
14_0903_12_20cm_Proteobacteria_893_68_25	450_1	Gammaproteobacteria_ANG_56	81.34	4.95	3195854	8780
14_0929_05_40cm_Gemmatimonadetes_3456_69_8	338_2	Gemmatimonadetes_ANG_3684	81.32	3.36	2727257	20897
14_1009_02_30cm_Gemmatimonadetes_3703_69_8	337_2	Gemmatimonadetes_ANG_4339	81.16	1.65	2853419	21084
14_1009_12_20cm_Bacteria_8354_66_7	285_1	Dormibacteraeota_ANG_750	81.07	2.24	2304096	13025
14_1009_09_40cm_Rokubacteria_8244_70_9	413_1	Rokubacteria_ANG_2807	81.05	6.94	5387312	18564
14_0929_12_20cm_Proteobacteria_7206_69_27	450_1	Gammaproteobacteria_ANG_56	81.02	8.11	3228062	5064
14_0919_02_20cm_Gemmatimonadetes_5949_69_14	345_1	Gemmatimonadetes_ANG_2150	80.75	4.25	2775984	7044
14_0903_13_40cm_Bacteria_1384_55_29	209_1	Verrucomicrobia_ANG_6527	80.66	1.69	1968280	11440
14_1009_13_40cm_Bacteria_9310_55_11	189_2	Verrucomicrobia_ANG_6721	80.62	4.19	2259987	10147
14_0903_09_40cm_Bacteria_764_55_6	216_1	Verrucomicrobia_ANG_3696	80.56	3.38	2223740	5725
14_1009_12_40cm_Gemmatimonadetes_8802_70_12	353_3	Gemmatimonadetes_ANG_3801	80.37	3.85	2896865	7045
14_1009_02_20cm_Bacteria_3613_54_9	201_2	Verrucomicrobia_ANG_4402	80.31	3.59	2373384	10842
14_1009_13_40cm_Proteobacteria_9304_69_11	450_1	Gammaproteobacteria_ANG_56	80.24	1.8	2352874	14475
14_0929_05_20cm_Bacteria_3035_55_7	189_2	Verrucomicrobia_ANG_6721	80.23	1.41	2093151	7765
14_0929_02_40cm_Bacteria_2844_55_16	209_1	Verrucomicrobia_ANG_6527	80.07	1.15	1815034	16349
14_0903_05_20cm_Bacteria_391_58_7	80_1	Acidobacteria_ANG_10556	80.05	3.42	7820277	23726

## Sheet: Supplementary Table 2 - Population Statistics
Genome	Phylum	Label	Abundance	SNPs	pi	genome_size	N:S	N_freq	S_freq	r2	d_prime	r2_n	d_prime_n	r2_s	d_prime_s
14_0903_05_40cm_Acidobacteria_477_57_13	Acidobacteria	477	0.0953329	41659	0.00346959	5473360	0.81583	0.171854	0.175381	0.250134	0.908727	0.242541	0.933953	0.277267	0.89525
14_0903_09_40cm_Bacteria_750_66_8	Dormibacteraeota	750	0.0353407	88984	0.0125498	2943230	0.349681	0.225513	0.243178	0.250094	0.89674	0.245752	0.921544	0.25298	0.886085
14_0927_12_40cm_Bacteria_6527_55_8	Verrucomicrobia	6527	0.0511566	55032	0.00749221	2915259	0.694443	0.183401	0.179492	0.237439	0.889738	0.227948	0.904264	0.264095	0.879425
14_0929_12_30cm_Bacteria_7383_54_8	Verrucomicrobia	7383	0.102463	79796	0.00957707	3182575	0.550088	0.175723	0.173406	0.230256	0.88638	0.221518	0.898584	0.252686	0.885381
14_0927_05_20cm_Bacteria_2135_68_10	Chloroflexi	2135	0.0544289	59047	0.00725987	2993566	0.391368	0.191591	0.205685	0.197282	0.853163	0.200115	0.884921	0.202626	0.841779
14_0903_12_20cm_Proteobacteria_884_68_14	Gammaproteobacteria	884	0.0594945	92819	0.00957879	3619965	0.562269	0.203951	0.205105	0.29387	0.925962	0.316552	0.935124	0.283817	0.920588
14_1009_02_30cm_Bacteria_3696_55_11	Verrucomicrobia	3696	0.0646197	77282	0.0106735	2939151	0.635501	0.168618	0.174394	0.21028	0.906281	0.196079	0.92669	0.226043	0.891729
14_0929_02_40cm_Rokubacteria_2807_70_29	Rokubacteria	2807	0.140153	93781	0.00595596	5623218	0.583001	0.162173	0.164737	0.165582	0.870571	0.174629	0.893195	0.167603	0.863118
14_0927_05_20cm_Gemmatimonadetes_2150_69_20	Gemmatimonadetes	2150	0.20909	145222	0.0155731	3359616	0.391522	0.179465	0.182481	0.168366	0.915349	0.174004	0.933831	0.16649	0.909262
14_1009_02_30cm_Gemmatimonadetes_3684_69_12	Gemmatimonadetes	3684	0.110383	39112	0.00436895	3448421	0.485598	0.184313	0.193694	0.23514	0.858713	0.231702	0.876632	0.245317	0.854317
14_0929_02_20cm_Deltaproteobacteria_2457_55_9	Deltaproteobacteria	2457	0.146392	224620	0.0144801	6687903	0.542855	0.195444	0.205423	0.153396	0.846002	0.158133	0.872013	0.156015	0.825926
14_0929_09_30cm_Armatimonadetes_6837_65_8	ANGP1	6837	0.11176	72085	0.00952452	2652860	0.400333	0.172018	0.174896	0.223908	0.859527	0.225857	0.87998	0.235374	0.85744
14_0903_02_20cm_Proteobacteria_56_68_14	Gammaproteobacteria	56	0.130798	154964	0.0141527	3760285	0.650984	0.191867	0.181829	0.150871	0.926866	0.159738	0.928719	0.144493	0.926535
14_1009_16_30cm_Bacteria_10556_58_16	Acidobacteria	10556	0.197295	37515	0.00206149	7944736	1.03463	0.175484	0.177858	0.375141	0.925711	0.35442	0.92743	0.422453	0.931687
14_1009_05_40cm_Gemmatimonadetes_4339_69_30	Gemmatimonadetes	4339	0.0864714	61346	0.00575762	3904725	0.524956	0.194516	0.20524	0.30056	0.939764	0.285663	0.950488	0.313383	0.936937
14_1009_02_40cm_Gemmatimonadetes_3801_70_15	Gemmatimonadetes	3801	0.0613865	81583	0.00902114	3098416	0.440075	0.161914	0.165326	0.224415	0.90454	0.224437	0.924971	0.22795	0.898215
14_1009_02_40cm_Gemmatimonadetes_3800_70_27	Gemmatimonadetes	3800	0.0511682	75716	0.00821954	3317762	0.462139	0.169454	0.171732	0.237863	0.88221	0.243183	0.901816	0.241735	0.876816
14_0929_09_20cm_Bacteria_6721_56_10	Verrucomicrobia	6721	0.0500712	78642	0.0118164	2805560	0.501749	0.169922	0.175698	0.130443	0.863565	0.131364	0.890044	0.133468	0.85128
14_1009_05_40cm_Bacteria_4402_54_13	Verrucomicrobia	4402	0.0906361	46662	0.00522339	3696333	0.652628	0.176979	0.171434	0.387726	0.960679	0.342136	0.967147	0.434511	0.958674

## Sheet: Supplementary Table 3 - ComEC genes
ComEC + UvrABC	14_0929_02_20cm_Deltaproteobacteria_2457_55_9	14_0929_02_20cm_scaffold_146_24	Competence	PF03772.16	2.8e-57
ComEC + RuvB	14_0927_12_40cm_Bacteria_6527_55_8	14_0927_12_40cm_scaffold_728_39	Competence	PF03772.16	1.2e-56
ComEC + ComEA	14_0929_02_40cm_Rokubacteria_2807_70_29	14_0929_02_40cm_scaffold_515_6	Competence	PF03772.16	5.8e-56
ComEC + RuvB	14_0929_12_30cm_Bacteria_7383_54_8	14_0929_12_30cm_scaffold_1818_11	Competence	PF03772.16	8.2e-56
ComEC (two domain)	14_1009_05_40cm_Bacteria_4402_54_13	14_1009_05_40cm_scaffold_16322_4	Competence	PF03772.16	1e-55
ComEC (two domain)	14_1009_02_30cm_Bacteria_3696_55_11	14_1009_02_30cm_scaffold_3507_8	Competence	PF03772.16	1.1e-55
ComEC (two domain)	14_0929_09_20cm_Bacteria_6721_56_10	14_0929_09_20cm_scaffold_147_7	Competence	PF03772.16	3.8e-54
ComEC + DNA ligase + Ku	14_0927_05_20cm_Bacteria_2135_68_10	14_0927_05_20cm_scaffold_41_19	Competence	PF03772.16	1.9e-52
ComEC (two domain)	14_1009_02_30cm_Gemmatimonadetes_3684_69_12	14_1009_02_30cm_scaffold_18_5	Competence	PF03772.16	3.7e-47
ComEC (two domain)	14_1009_05_40cm_Gemmatimonadetes_4339_69_30	14_1009_05_40cm_scaffold_2959_6	Competence	PF03772.16	4.1e-46
ComEC (two domain)	14_1009_02_40cm_Gemmatimonadetes_3801_70_15	14_1009_02_40cm_scaffold_105_64	Competence	PF03772.16	1.2e-44
ComE + ComEA	14_0903_09_40cm_Bacteria_750_66_8	14_0903_09_40cm_scaffold_5898_6	Competence	PF03772.16	2.5e-44
ComEC (two domain)	14_0927_05_20cm_Gemmatimonadetes_2150_69_20	14_0927_05_20cm_scaffold_142_86	Competence	PF03772.16	5.1e-42
ComEC (two domain)	14_0929_09_30cm_Armatimonadetes_6837_65_8	14_0929_09_30cm_scaffold_1058_42	Competence	PF03772.16	5.2e-41
ComE (fragment)	14_1009_02_40cm_Gemmatimonadetes_3800_70_27	14_1009_02_40cm_scaffold_23772_4	Competence	PF03772.16	3.9e-11

## Sheet: Supplementary Table 4 - FST
Genome	Blocks Compared	FST	FST 95% CI Lower	FST 95% CI Upper
14_0903_02_20cm_Proteobacteria_56_68_14	5_2:12_9	0.330901	0.326691	0.335111
14_0903_02_20cm_Proteobacteria_56_68_14	5_2:16_13	0.207402	0.204857	0.209948
14_0903_05_40cm_Acidobacteria_477_57_13	16_13:12_9	0.035376	0.033365	0.037387
14_0903_05_40cm_Acidobacteria_477_57_13	5_2:12_9	0.155274	0.150833	0.159714
14_0903_05_40cm_Acidobacteria_477_57_13	5_2:16_13	0.074407	0.072299	0.076515
14_0903_09_40cm_Bacteria_750_66_8	16_13:12_9	0.00718	0.006124	0.008235
14_0903_12_20cm_Proteobacteria_884_68_14	16_13:12_9	0.177884	0.174831	0.180937
14_0903_12_20cm_Proteobacteria_884_68_14	5_2:12_9	0.553237	0.54678	0.559694
14_0903_12_20cm_Proteobacteria_884_68_14	5_2:16_13	0.283295	0.279303	0.287288
14_0927_05_20cm_Bacteria_2135_68_10	16_13:12_9	0.007967	0.007431	0.008503
14_0927_05_20cm_Bacteria_2135_68_10	5_2:12_9	0.018542	0.017574	0.019511
14_0927_05_20cm_Bacteria_2135_68_10	5_2:16_13	0.014597	0.013821	0.015373
14_0927_05_20cm_Gemmatimonadetes_2150_69_20	16_13:12_9	0.043655	0.042693	0.044618
14_0927_05_20cm_Gemmatimonadetes_2150_69_20	5_2:12_9	0.095976	0.094338	0.097613
14_0927_05_20cm_Gemmatimonadetes_2150_69_20	5_2:16_13	0.028197	0.027138	0.029256
14_0927_12_40cm_Bacteria_6527_55_8	16_13:12_9	0.093826	0.090649	0.097003
14_0927_12_40cm_Bacteria_6527_55_8	5_2:12_9	0.203055	0.197831	0.208279
14_0927_12_40cm_Bacteria_6527_55_8	5_2:16_13	0.071338	0.068644	0.074033
14_0929_02_20cm_Deltaproteobacteria_2457_55_9	16_13:12_9	0.085041	0.083275	0.086807
14_0929_02_20cm_Deltaproteobacteria_2457_55_9	5_2:12_9	0.248818	0.245429	0.252206
14_0929_02_20cm_Deltaproteobacteria_2457_55_9	5_2:16_13	0.082598	0.08124	0.083956
14_0929_02_40cm_Rokubacteria_2807_70_29	16_13:12_9	0.096791	0.095485	0.098097
14_0929_02_40cm_Rokubacteria_2807_70_29	5_2:12_9	0.15201	0.150283	0.153738
14_0929_02_40cm_Rokubacteria_2807_70_29	5_2:16_13	0.030218	0.029604	0.030832
14_0929_09_20cm_Bacteria_6721_56_10	16_13:12_9	0.121963	0.118807	0.125119
14_0929_09_30cm_Armatimonadetes_6837_65_8	16_13:12_9	0.019335	0.01874	0.01993
14_0929_09_30cm_Armatimonadetes_6837_65_8	5_2:12_9	0.030375	0.029556	0.031194
14_0929_09_30cm_Armatimonadetes_6837_65_8	5_2:16_13	0.007664	0.007307	0.00802
14_0929_12_30cm_Bacteria_7383_54_8	16_13:12_9	0.039945	0.038079	0.041811
14_0929_12_30cm_Bacteria_7383_54_8	5_2:12_9	0.093713	0.089468	0.097958
14_0929_12_30cm_Bacteria_7383_54_8	5_2:16_13	0.033863	0.03238	0.035346
14_1009_02_30cm_Bacteria_3696_55_11	5_2:16_13	0.049807	0.048143	0.051471
14_1009_02_30cm_Gemmatimonadetes_3684_69_12	16_13:12_9	0.015949	0.014782	0.017116
14_1009_02_30cm_Gemmatimonadetes_3684_69_12	5_2:12_9	0.029718	0.028291	0.031146
14_1009_02_30cm_Gemmatimonadetes_3684_69_12	5_2:16_13	0.037611	0.036146	0.039075
14_1009_02_40cm_Gemmatimonadetes_3800_70_27	16_13:12_9	0.238447	0.234581	0.242313
14_1009_02_40cm_Gemmatimonadetes_3800_70_27	5_2:12_9	0.383756	0.378794	0.388718
14_1009_02_40cm_Gemmatimonadetes_3800_70_27	5_2:16_13	0.046043	0.044933	0.047153
14_1009_02_40cm_Gemmatimonadetes_3801_70_15	16_13:12_9	0.108913	0.10661	0.111215
14_1009_02_40cm_Gemmatimonadetes_3801_70_15	5_2:12_9	0.136636	0.133864	0.139408
14_1009_02_40cm_Gemmatimonadetes_3801_70_15	5_2:16_13	0.013723	0.012984	0.014462
14_1009_05_40cm_Bacteria_4402_54_13	5_2:16_13	0.035149	0.033826	0.036473
14_1009_05_40cm_Gemmatimonadetes_4339_69_30	5_2:16_13	0.069512	0.067779	0.071245
14_1009_16_30cm_Bacteria_10556_58_16	5_2:12_9	0.09314	0.090746	0.095533
14_0903_02_20cm_Proteobacteria_56_68_14	16_13:12_9	0.181229	0.177677	0.18478
14_1009_16_30cm_Bacteria_10556_58_16	16_13:12_9	0.029024	0.027661	0.030387
14_1009_16_30cm_Bacteria_10556_58_16	5_2:16_13	0.07921	0.077147	0.081274

## Sheet: Supplementary Table 5 - High FST Coverages
				Coverages
Genome	Block 1	Block 2	Locus	Block1 (-2 SD)	Block1 (+2 SD)	Block1 (Mean)	Block1 Locus Mean		Block 2 (-2 SD)	Block2 (+2 SD)	Block2 (Mean)	Block2 Locus Mean
14_0927_05_20cm_Bacteria_2135_68_10	5_2	16_13	2	29	68	50.8647	59.3603		85	200	134.445	160.65
14_0927_12_40cm_Bacteria_6527_55_8	5_2	12_9	1	20	75	50.8172	49.1173		20	31	24.1101	23.6704
14_0929_02_20cm_Deltaproteobacteria_2457_55_9	16_13	12_9	1	36	226	140.697	74.5846		20	121	70.6518	41.1454
14_0929_02_20cm_Deltaproteobacteria_2457_55_9	5_2	12_9	4	59	217	146.61	100.622		20	122	71.4414	48.5533
14_0929_02_40cm_Rokubacteria_2807_70_29	16_13	12_9	1	114	261	195.752	213.318		36	104	74.1604	77.7872
14_0929_02_40cm_Rokubacteria_2807_70_29	5_2	12_9	4	129	259	201.59	206.888		36	105	74.5917	82.347
14_0929_09_20cm_Bacteria_6721_56_10	16_13	12_9	3	25	182	108.326	91.8348		73	273	180.215	136.297
14_0929_12_30cm_Bacteria_7383_54_8	16_13	12_9	1	60	334	203.439	269.743		81	311	205.087	227.595
14_1009_16_30cm_Bacteria_10556_58_16	5_2	12_9	4	44	120	83.758	82.3		99	265	186.219	182.273

## Sheet: Supplementary Table 6 - Selective Sweeps
Genome and Locus number	ORFs	Positions in scaffold	Annotations
14_0927_05_20cm_Bacteria_2135_68_10:2	14_0927_05_20cm_scaffold_503_17	13197	ATPase
14_0927_05_20cm_Bacteria_2135_68_10:2	14_0927_05_20cm_scaffold_503_18	14467	Methylenetetrahydrofolate reductase
14_0927_05_20cm_Bacteria_2135_68_10:2	14_0927_05_20cm_scaffold_503_19	15371	unk
14_0927_05_20cm_Bacteria_2135_68_10:2	14_0927_05_20cm_scaffold_503_20	15901	penicillin-binding protein
14_0927_05_20cm_Bacteria_2135_68_10:2	14_0927_05_20cm_scaffold_503_21	18298	Polyprenyl synthetase
14_0927_12_40cm_Bacteria_6527_55_8:1	14_0927_12_40cm_scaffold_4891_20	20764	Aminotransferase class I and II
14_0927_12_40cm_Bacteria_6527_55_8:1	14_0927_12_40cm_scaffold_4891_21	21960	superoxide dismutase
14_0927_12_40cm_Bacteria_6527_55_8:1	14_0927_12_40cm_scaffold_4891_22	22721	Squalene-hopene cyclase
14_0927_12_40cm_Bacteria_6527_55_8:1	14_0927_12_40cm_scaffold_4891_23	24729	Hopanoid biosynthesis associated radical SAM protein HpnH
14_0927_12_40cm_Bacteria_6527_55_8:1	14_0927_12_40cm_scaffold_4891_24	26218	MarC family integral membrane protein
14_0927_12_40cm_Bacteria_6527_55_8:1	14_0927_12_40cm_scaffold_4891_25	26878	Peptidase family M3
14_0927_12_40cm_Bacteria_6527_55_8:1	14_0927_12_40cm_scaffold_4891_26	29142	unk
14_0927_12_40cm_Bacteria_6527_55_8:1	14_0927_12_40cm_scaffold_4891_27	29698	Dolichyl-phosphate-mannose-protein mannosyltransferase
14_0927_12_40cm_Bacteria_6527_55_8:1	14_0927_12_40cm_scaffold_4891_28	31260	aminopeptidase
14_0927_12_40cm_Bacteria_6527_55_8:1	14_0927_12_40cm_scaffold_4891_29	31919	aminopeptidase
14_0927_12_40cm_Bacteria_6527_55_8:1	14_0927_12_40cm_scaffold_4891_30	32913	unk
14_0929_02_20cm_Deltaproteobacteria_2457_55_9:1	14_0929_02_20cm_scaffold_146_4	2389	PAS/PAC sensor signal transduction histidine kinase
14_0929_02_20cm_Deltaproteobacteria_2457_55_9:1	14_0929_02_20cm_scaffold_146_5	3908	unk
14_0929_02_20cm_Deltaproteobacteria_2457_55_9:1	14_0929_02_20cm_scaffold_146_6	4451	O-methyltransferase
14_0929_02_20cm_Deltaproteobacteria_2457_55_9:1	14_0929_02_20cm_scaffold_146_7	5404	GAF sensor hybrid histidine kinase
14_0929_02_20cm_Deltaproteobacteria_2457_55_9:1	14_0929_02_20cm_scaffold_146_8	11393	multi-sensor hybrid histidine kinase
14_0929_02_20cm_Deltaproteobacteria_2457_55_9:1	14_0929_02_20cm_scaffold_146_9	13583	ABC-type nitrate/sulfonate/bicarbonate transport system
14_0929_02_20cm_Deltaproteobacteria_2457_55_9:1	14_0929_02_20cm_scaffold_146_10	14652	Glyoxalase/Bleomycin resistance protein/Dioxygenase
14_0929_02_20cm_Deltaproteobacteria_2457_55_9:4	14_0929_02_20cm_scaffold_146_11	15470	unk
14_0929_02_20cm_Deltaproteobacteria_2457_55_9:4	14_0929_02_20cm_scaffold_146_12	15820	Surface antigen
14_0929_02_40cm_Rokubacteria_2807_70_29:1	14_0929_02_40cm_scaffold_111_32	31151	ABC transporter permease
14_0929_02_40cm_Rokubacteria_2807_70_29:1	14_0929_02_40cm_scaffold_111_33	31900	binding-protein-dependent transporters
14_0929_02_40cm_Rokubacteria_2807_70_29:1	14_0929_02_40cm_scaffold_111_34	32643	ABC transporter permease
14_0929_02_40cm_Rokubacteria_2807_70_29:1	14_0929_02_40cm_scaffold_111_35	33422	Isovaleryl-CoA dehydrogenase
14_0929_02_40cm_Rokubacteria_2807_70_29:1	14_0929_02_40cm_scaffold_111_36	34598	unk
14_0929_02_40cm_Rokubacteria_2807_70_29:3	14_0929_02_40cm_scaffold_111_37	34868	AMP-binding enzyme
14_0929_09_20cm_Bacteria_6721_56_10:3	14_0929_09_20cm_scaffold_69_2	300	unk
14_0929_09_20cm_Bacteria_6721_56_10:3	14_0929_09_20cm_scaffold_69_3	2053	(Dimethylallyl)adenosine tRNA methylthiotransferase MiaB
14_0929_09_20cm_Bacteria_6721_56_10:3	14_0929_09_20cm_scaffold_69_4	2598	(Dimethylallyl)adenosine tRNA methylthiotransferase MiaB
14_0929_09_20cm_Bacteria_6721_56_10:3	14_0929_09_20cm_scaffold_69_5	3343	S-methyl-5'-thioadenosine phosphorylase
14_0929_09_20cm_Bacteria_6721_56_10:3	14_0929_09_20cm_scaffold_69_6	4287	8-amino-7-oxononanoate synthase
14_0929_09_20cm_Bacteria_6721_56_10:3	14_0929_09_20cm_scaffold_69_7	4580	Serine-type D-Ala-D-Ala carboxypeptidase
14_0929_12_30cm_Bacteria_7383_54_8:1	14_0929_12_30cm_scaffold_709_17	16720	unk
14_0929_12_30cm_Bacteria_7383_54_8:1	14_0929_12_30cm_scaffold_709_18	17082	riboflavin biosynthesis protein RibF
14_0929_12_30cm_Bacteria_7383_54_8:1	14_0929_12_30cm_scaffold_709_19	18152	TruB family pseudouridylate synthase
14_0929_12_30cm_Bacteria_7383_54_8:1	14_0929_12_30cm_scaffold_709_20	18920	Phosphoesterase RecJ domain protein
14_0929_12_30cm_Bacteria_7383_54_8:1	14_0929_12_30cm_scaffold_709_21	20040	Ribosome-binding factor A
14_0929_12_30cm_Bacteria_7383_54_8:1	14_0929_12_30cm_scaffold_709_22	20502	Translation initiation factor IF-2
14_1009_16_30cm_Bacteria_10556_58_16:4	14_1009_16_30cm_scaffold_30_92	102400	Carboxypeptidase regulatory-like domain	NOTE: In supplemental code this locus is referred to as ‘8’ as loci were ordered by comparison, not in each individual FST chart.
14_1009_16_30cm_Bacteria_10556_58_16:4	14_1009_16_30cm_scaffold_30_93	106200	DeoC/LacD family aldolase nucleotide metabolism
14_1009_16_30cm_Bacteria_10556_58_16:4	14_1009_16_30cm_scaffold_30_94	107194	pfkB family carbohydrate kinase
14_1009_16_30cm_Bacteria_10556_58_16:4	14_1009_16_30cm_scaffold_30_95	108192	Sugar kinase, ribokinase family
14_1009_16_30cm_Bacteria_10556_58_16:4	14_1009_16_30cm_scaffold_30_96	109673	unk
14_1009_16_30cm_Bacteria_10556_58_16:4	14_1009_16_30cm_scaffold_30_97	110950	unk
14_1009_16_30cm_Bacteria_10556_58_16:4	14_1009_16_30cm_scaffold_30_98	111205	unk
14_1009_16_30cm_Bacteria_10556_58_16:4	14_1009_16_30cm_scaffold_30_99	111641	ATP dependent DNA ligase
14_1009_16_30cm_Bacteria_10556_58_16:4	14_1009_16_30cm_scaffold_30_100	113334	unk
14_1009_16_30cm_Bacteria_10556_58_16:4	14_1009_16_30cm_scaffold_30_101	114206
14_1009_16_30cm_Bacteria_10556_58_16:4	14_1009_16_30cm_scaffold_30_102	114359	PQQ-dependent enzyme-like protein
14_1009_16_30cm_Bacteria_10556_58_16:4	14_1009_16_30cm_scaffold_30_103	116284	class I cytochrome c
14_1009_16_30cm_Bacteria_10556_58_16:4	14_1009_16_30cm_scaffold_30_104	117593	Cys/Met metabolism PLP-dependent enzyme
14_1009_16_30cm_Bacteria_10556_58_16:4	14_1009_16_30cm_scaffold_30_105	119250	unk
14_1009_16_30cm_Bacteria_10556_58_16:4	14_1009_16_30cm_scaffold_30_106	119772	Glycosyl transferase
14_1009_16_30cm_Bacteria_10556_58_16:4	14_1009_16_30cm_scaffold_30_107	120539	nucleotide-diphospho-sugar transferases
14_1009_16_30cm_Bacteria_10556_58_16:4	14_1009_16_30cm_scaffold_30_108	121218	unk
14_1009_16_30cm_Bacteria_10556_58_16:4	14_1009_16_30cm_scaffold_30_109	122558	radical SAM
